# Supplementary material for: Glucosylation of Isoeugenol and Monoterpenes in Corynebacterium glutamicum by YdhE from Bacillus lichenformis
Source: Molecules. 2023 Apr 28;28(9):3789. doi: 10.3390/molecules28093789 (PMC10180135; doi:10.3390/molecules28093789)
Supplement: Supplementary file 1 [file molecules-28-03789-s001.zip]

Archive with 1 entries (1 files):
- molecules-2332698-supplementary.pdf
